# Supplementary material for: On-Target CRISPR/Cas9 Activity Can Cause Undesigned Large Deletion in Mouse Zygotes
Source: Int J Mol Sci. 2020 May 20;21(10):3604. doi: 10.3390/ijms21103604 (PMC7279260; doi:10.3390/ijms21103604)
Supplement: Supplementary file 1 [file ijms-21-03604-s001.zip]

Archive with 3 entries (2 files):
- Supplementary/
- Supplementary/Figure S1.docx
- Supplementary/Table S1.xlsx
