# Supplementary material for: On-Target CRISPR/Cas9 Activity Can Cause Undesigned Large Deletion in Mouse Zygotes
Source: Int J Mol Sci. 2020 May 20;21(10):3604. doi: 10.3390/ijms21103604 (PMC7279260; doi:10.3390/ijms21103604)
Supplement: Supplementary file 1 [file ijms-21-03604-s001.zip › Supplementary/Table S1.xlsx]

## Sheet: gRNA-1
Sequence	PAM	Score	Gene	Chromosome	Strand	Position	Mismatches	On-target
GCGCCGTAAGTGCTGAAAAG	AGG	100		chr5	-1	75852783	0	true
TTGCAGTAAATGCTGAAAAG	AAG	1.4582500000000003		chrX	-1	95074829	4	false
GTGCTGTCACTGCTGAAAAG	AGG	1.4203733766233766		chr15	1	63774344	4	false
GAGCTGCCAGTGCTGAAAAG	TGG	0.9931377551020409		chr8	1	18652204	4	false
GCCATGCAAGTGCTGAAAAG	AAG	0.9263022683397685		chr2	1	32311879	4	false
GAGCTGTAGCTGCTGAAAAG	CAG	0.8754275927947599		chr11	1	4813237	4	false
GGGCTGTAGATGCTGAAAAG	AGG	0.8754275927947599		chr4	1	45583362	4	false
GCACTCTGAGTGCTGAAAAG	AAG	0.839975543478261	ENSMUSG00000085870	chr4	-1	114685663	4	false
GAGCTGTAACTACTGAAAAG	CAG	0.7508291860465116		chr7	-1	39820686	4	false
GTCCCGTGAGTGCTGAGAAG	TAG	0.7310057432432433		chr4	1	64467162	4	false
GAACCGTGAGTGCTGATAAG	AAG	0.7310057432432433		chr10	1	120461031	4	false
GTCCCGTGAGTGCTGAGAAG	AAG	0.7310057432432433		chr10	-1	46702972	4	false
GTCCCGTGAGTGCTGAGAAG	AAG	0.7310057432432433		chr9	-1	18867038	4	false
TCTCAGTAAGTGTTGAAAAG	CAG	0.6504238636363636		chr14	1	11341587	4	false
GCGCAGTAAGTGGTGAAAAT	TGG	0.6194345454545457		chr12	-1	100023675	3	false
ACGCCAACAGTGCTGAAAAG	AAG	0.6108209284232365		chr16	1	21854702	4	false
ACGCCTGGAGTGCTGAAAAG	TAG	0.6108209284232365		chr18	1	12946281	4	false
GGGACGCAAGTGCTGAAAAT	CGG	0.59335625		chr10	1	107488966	4	false
GAGGCAGAAGTGCTGAAAAG	AAG	0.5864854332669321		chr4	1	66497244	4	false
GCTTCCCAAGTGCTGAAAAG	GAG	0.5647740620136187		chr2	1	38600618	4	false
GTACCATAGGTGCTGAAAAG	AAG	0.5478731621835443		chr13	-1	85176353	4	false
CCTCCCTAAGTGCTGAAAAT	CAG	0.5370803625000001		chr11	-1	106499948	4	false
GCTTCATAAGAGCTGAAAAG	GGG	0.5062024289163088		chr6	-1	13080080	4	false
ACCCAGTAAGTGCTAAAAAG	CAG	0.4778596446700509		chr15	-1	80187296	4	false
GTGCCATTAGTGCTGAGAAG	AAG	0.43444780759162294		chr10	1	54611823	4	false
GTACCTTAAGTGCTGAGAAG	AAG	0.4328985069444445		chr16	1	79532683	4	false
GCCCCGGCAGTGCTGAAATG	CAG	0.40413032386363634		chr10	1	18414243	4	false
CCTCAGTAAGTGCTGAAGAG	AAG	0.38462262569832395		chr1	1	20240062	4	false
GCCCCTTGAGTGTTGAAAAG	GGG	0.3721395721153846		chr10	1	62219919	4	false
GGGCCTGAAGTCCTGAAAAG	CAG	0.3247814310538117		chr11	1	87715210	4	false
GAACCGGAAGTGCTCAAAAG	CAG	0.3230979550251257		chr2	1	146709699	4	false
GAGCCGTCAGTGCTGAAAGT	GGG	0.3019046370967742		chr1	-1	59667947	4	false
GTGCCGTAACTCATGAAAAG	GGG	0.29057089500000005		chr3	1	83529580	4	false
GCGCCTTAAGAGCTTAAAAG	AGG	0.2675690610328638		chr5	-1	126042721	3	false
TCCCCGTAAGTGCTTAAAAA	AAG	0.2670455234693878		chr3	1	22153985	4	false
GCACCATAAATGCTCAAAAG	CAG	0.25587492347195123		chr3	-1	42446406	4	false
GAGCCCTAAGAGCTGAGAAG	AGG	0.24893859374999994		chr9	1	57816815	4	false
GTGCCGAAAGTGATGAAAAA	GGG	0.23797900943181827		chr9	1	94751241	4	false
GCGTTGTAACTGCCGAAAAG	GGG	0.227385261627907		chr12	-1	111539060	4	false
GCTACGTATGTGCTGAAGAG	TGG	0.2273826591891891		chr2	-1	133803230	4	false
GCGCAGCAAGTGCTGATAAT	GAG	0.22322062125000003		chr13	1	112979386	4	false
GCCCTGGAAGTGCTGTAAAG	GAG	0.20327543571428577		chr16	1	30289173	4	false
GCTCAGAAAGTGCTGTAAAG	TGG	0.20327543571428577		chr14	-1	54574872	4	false
GGGCCCTAAGTGATGACAAG	AGG	0.1774203237223757		chr17	-1	69210718	4	false
GCCCTGTAAGTGCTGAGCAG	GAG	0.15500741666666662		chr1	-1	69585382	4	false
GCTCCCTAAGTGCTGAGAGG	AAG	0.15432702162238024		chr6	-1	22244609	4	false
GCCCCGTGAGTGCTGGAAAC	GAG	0.15086198532934136		chr13	-1	112791611	4	false
GCGCAGTAAGGGATGAGAAG	TGG	0.14095265624999997		chr9	1	58972040	4	false
GCGCCGTAAGTGATGAAAGC	CAG	0.14059000218340614		chr14	1	67538868	3	false
GTGCAGTAAGTGCTGCCAAG	AGG	0.13636343930635844		chr10	1	112085269	4	false

## Sheet: gRNA-2
Sequence	PAM	Score	Gene	Chromosome	Strand	Position	Mismatches	On-target
GAGGTAAGAGCAATCCGGTA	AGG	100		chr5	1	75881216	0	true
GGGGTGAGAGGAATCCGGTA	CAG	0.9983920187793425		chr16	1	94535066	3	false
AAGCAAAGAGCAATCCTGTA	TAG	0.7334558823529412		chr10	-1	73732311	4	false
GACCTAAAAGCAATCCTGTA	CAG	0.7007049870466322		chr4	1	29816290	4	false
GAGGAAACACCAATCCTGTA	AGG	0.60440625		chr18	1	11546062	4	false
GAGGAAGAAGGAATCCGGTA	CAG	0.5467283653846153		chr10	-1	22820313	4	false
GAATTATGAGCTATCCGGTA	GGG	0.524608202		chr11	-1	23413009	4	false
GAGCTAAGAGCAGTCCTGTA	AAG	0.5213453038674033		chr8	-1	93667282	3	false
AAGGCAAGAGTAATCCGGTG	GGG	0.5185454009433962		chr13	1	110358547	4	false
CAGGCAGGAGCAATCCAGTA	GGG	0.5063660472972974		chr2	-1	178855676	4	false
GGGGTCAAAGCAATCCTGTA	TGG	0.43444780759162294		chr10	-1	87011637	4	false
CAGGAAAGAGGAATCCGGAA	AGG	0.37746306818181813		chr13	1	48404073	4	false
AAGAGAAGAGCAATCAGGTA	TGG	0.31748704663212446		chr12	1	64524195	4	false
GAGGTAAAGGCAATCTGGTA	CAG	0.30116862745098044		chr11	-1	58173437	3	false
GGGTTAAGAGCAGTCCAGTA	TAG	0.29988400423728817		chrX	1	12946643	4	false
AGGGTAAGAGCAATCCAGCA	AAG	0.2939062499999999		chr4	-1	49564239	4	false
GAGCTAATAGCAATCCAGAA	AAG	0.24409163135593218		chr4	1	54771583	4	false
GAGGGTAGAGAAATCCTGTA	GGG	0.22686522090517233		chrX	1	65130315	4	false
GAGGGCAGAGCAATCCAGTT	AGG	0.20001424584537575		chr5	1	35269010	4	false
GAAGTAGGAGCAGTCCTGTA	CAG	0.1891308533125		chr1	-1	133092270	4	false
GAGCTGAGAGCTATCCGGAA	GAG	0.18253023565573764		chr2	1	165754362	4	false
GAGGTAAGTAAAATCCAGTA	AGG	0.18228106771875		chr7	-1	89223190	4	false
TAGATAAGAGCAATCAGGTC	CAG	0.173820918367347		chr10	-1	12433736	4	false
GAGGCAAGAGGAATCCAGTT	CAG	0.17345768698770492		chr11	-1	102569559	4	false
AAGGTAATAGCAATCCAATA	CGG	0.162925		chr4	1	79150471	4	false
GAAGAAAGAGCAATCAGGTG	CAG	0.15648417111801247		chr2	1	118540962	4	false
GAGATGAGAGGAATGCGGTA	CAG	0.15338812499999996		chr7	-1	49286700	4	false
GAGAGAAGAGCAATCAGGTT	TGG	0.15300404191616773		chr7	-1	112268478	4	false
GAGCTCAGAGCAGTCCGGGA	GGG	0.14516208304558006		chrX	-1	140280200	4	false
GAGGAAAGAAGAATCAGGTA	CAG	0.14433650979262674		chrX	1	22156217	4	false
GAAGTAAAAGCAATCTTGTA	GAG	0.12573298783783787		chr1	-1	60194876	4	false
AAGGCAAGAGCAATCAGGGA	AAG	0.12452661290322582		chr1	1	93654197	4	false
GGGGTAAAAGCAGTCAGGTA	CGG	0.12415405759162304		chr3	1	89382553	4	false
GAGCTAGGTGCAATCTGGTA	AGG	0.12234858409090914	ENSMUSG00000102240	chr1	1	124826253	4	false
GTGGAAAGAGCAATCGGGGA	TGG	0.1198858695652174		chr2	-1	21237199	4	false
CAGGTAAAAGCAAGCCAGTA	AAG	0.11545921610169495		chr4	1	29235091	4	false
CAGGTAAAAGCAAGCCAGTA	AAG	0.11545921610169495		chr4	1	29233597	4	false
GAGGTGAGAGCAATCAGGCA	AAG	0.11469596685082872		chr2	1	148230135	3	false
GAGACAAGAGCAAGCCTGTA	CAG	0.10812847222222224		chr19	1	5277810	4	false
GGGGTAAGGGGAATCAGGTA	TAG	0.10547542576142134		chr7	1	69125822	4	false
AAGGCAAGAGCAAGCCGGCA	GAG	0.10516096698113206		chr6	-1	76573066	4	false
GAGGTACTAGCAATTCGGGA	GAG	0.10322094912060302		chr9	-1	43847775	4	false
GAAGTAACAGCAATACGATA	AAG	0.10193987071823205		chr10	1	54068544	4	false
GAGGAAAGAGGAATTCAGTA	GGG	0.09951522256097561		chr5	1	49660209	4	false
GAGGGGAGAGCAATTCGGCA	AGG	0.09942703893442621		chr11	-1	20074764	4	false
TAGGTAAGAGCAATTCTGTG	GGG	0.09178463398203594		chr8	1	57795591	4	false
GAGTTGAGAGCCATCTGGTA	TGG	0.09074187313432838		chr3	1	6207688	4	false
GTGGTAAGAGGAATCCCCTA	CAG	0.08429297669491524		chr8	-1	49530250	4	false
TAGGTAAGGGCAATCTTGTA	AAG	0.08236585500000002		chr13	1	84260255	4	false
GAGGTAAGAGCAATTCTGAA	GGG	0.08136130434782607		chr15	-1	47377862	3	false
